# Supplementary material for: Prognostic Implications of Immune-Related Gene Pairs Signatures in Bladder Cancer
Source: J Oncol. 2021 Jul 26;2021:5345181. doi: 10.1155/2021/5345181 (PMC8331311; doi:10.1155/2021/5345181)
Supplement: Supplementary Materials — Supplementary Table 1: 251 IRGPs related to prognosis. Supplementary Table 2: risk score of bladder cancer patients in TCGA dataset and GSE13507 dataset. Supplementary Table 3: mutation frequency of some genes in different risk score groups. Supplementary Table 4: copy number variation of the top 50 genes in different risk score groups. Supplementary Table 5: differentially expressed genes in different risk score groups. [file 5345181.f1.zip]

Archive with 5 entries (5 files):
- 5345181.f1/Supplementary tables 1 (2).pdf
- 5345181.f1/Supplementary tables 2 (1).pdf
- 5345181.f1/Supplementary tables 3 (1).pdf
- 5345181.f1/Supplementary tables 4 (1).pdf
- 5345181.f1/Supplementary tables 5 (1).pdf
